# Supplementary material for: Serum 25-Hydroxyvitamin D Concentrations and Atopic Dermatitis in Early Childhood: Findings from the Japan Environment and Children’s Study
Source: Nutrients. 2021 Aug 12;13(8):2761. doi: 10.3390/nu13082761 (PMC8401201; doi:10.3390/nu13082761)
Supplement: Supplementary file 1 [file nutrients-13-02761-s001.zip]

Archive with 1 entries (1 files):
- nutrients-1306742-supplementary.pdf
